# Supplementary material for: IgM Antibody Detection as a Diagnostic Marker for Acute Toxoplasmosis: Current Status of Studies and Main Limitations
Source: Antibodies (Basel). 2025 May 21;14(2):44. doi: 10.3390/antib14020044 (PMC12101336; doi:10.3390/antib14020044)
Supplement: Supplementary file 1 [file antibodies-14-00044-s001.zip]

Archive with 3 entries (3 files):
- File S1_supplementary file.pdf
- Table S1_supplementary file.pdf
- Table S2_supplementary file.pdf
